# Supplementary material for: Development and Evaluation of the Abdominal Pain Knowledge Questionnaire (A-PKQ) for Children and Their Parents
Source: Children (Basel). 2024 Jul 12;11(7):846. doi: 10.3390/children11070846 (PMC11276134; doi:10.3390/children11070846)
Supplement: Supplementary file 1 [file children-11-00846-s001.zip]

Archive with 1 entries (1 files):
- children-3047342-supplementary.pdf
